# Supplementary material for: Molecular cloning and expression analysis of sucrose phosphate synthase genes in cassava (Manihot esculenta Crantz)
Source: Sci Rep. 2020 Nov 26;10:20707. doi: 10.1038/s41598-020-77669-9 (PMC7692556; doi:10.1038/s41598-020-77669-9)
Supplement: Supplementary file 2 — Supplementary tables. [file 41598_2020_77669_MOESM2_ESM.xlsx]

## Sheet: Table S1
Supplementary Table S1. Structural features of motif 1–12 from MeSPS proteins
Motif Name	E-value	Sites	Width	Motif Sequences	Logo
Motif 1	2.4e–137	5	50	IDK[YH]DLYG[QLH]VAYPKHHKQ[SYTA][ED]VP[DN]IYRLAAKTKGVFINPA[LF][VI]EPFGLTLIE
Motif 2	2.2e–134	5	50	NGLLVDPHDQ[QK][AS]IADALL[KT]LV[AS][DE]K[NQ]LW[TAH][ERK]CR[KQ]NG[LW]KNIH[LR]FSWPEHC[RK][TN]Y
Motif 3	4.6e–131	5	50	[PA]IW[SN]EIMRF[FL][TS]NP[HR]KP[MT]ILAL[SA]RPDPKKN[IV]TTL[LV]KAFGEC[RQ][RPH]LRELANLT
Motif 4	5.4e–122	5	50	P[VTI]WP[YV][VA]IHGHYADAG[DE][SV]A[AS][LH]LSGALNVPM[VL][LF]TGHSLGR[ND]K[LF]EQLLKQGR[LQ]
Motif 5	2.3e–119	5	50	ENMELGRDSDTGGQVKYVVELARAL[AG][TSRN][TM][PK]GVYRVDL[LF]TRQ[VI]S[SA][PH][DE]VD[WYF]SY
Motif 6	4.6e-117	5	50	TST[KR]QEI[ED]EQW[GR]LYDGFD[PVLI][VQI][KVQI]LE[RK][KV]LR[AV]R[RIS][RK]R[GN]V[SN]C[MHY]GR[HFY]M[PA]RM[VIA][VI]I[PT]PGM
Motif 7	1.8e–114	5	50	S[SC]GAYI[VI]RIP[FC]GP[RK][DE]KY[IL][PRQ]KE[SLH]LWP[YH]I[PQ]EFVDGAL[SNA]HI[IVML][NQ]M[SA][KR][VA]LGEQ[IV][GN]
Motif 8	6.8e–087	4	50	F[SN]PT[KR]YFVEEV[IV][TN][SG][FV]DE[TS]DLHR[TS]W[VI]K[VA][IVQ]ATR[NS][TP][RQ]ER[SN][NTS]RLENMCWRIW[HN]L
Motif 9	2.3e–082	5	49	[NQ][VI]IP[LV][LF]ASR[KTSA]QALRYL[YSF][VI][RK]W[GR][ILA][EDN][LV][SA][KN][MIF][VYF][VI][FI][VL]GE[TSRKC]GDTDYE[GEQ][LM][LV][GAT]G[LIA]HK[TS]
Motif 10	3.3e–054	5	43	[IS]G[FI][IVA]L[SLA]T[SGA][SML][TSP][LMI][SQ]E[TVI][MYVN][ES][FAL]L[RAV][SYTC][GCA][PGK][VLIF][SNQ][PIV][ESNL][DE]FDA[IFL]IC[NS]SGSE[MLV]Y[YC][PS][WSNG]
Motif 11	6.0e–047	5	29	S[RK][ED][DE]IN[SAV]TYKIMRRIEAEE[LF][GTSA]LD[AS][STA]E[ML][VI][IV]
Motif 12	5.0e–044	5	50	[VI][LVME][ELA][YDA][EVSF][QSK][ASLG][SC][TGN][SAN][RHY][CS][YVC][AS][YF][KIW][IV][KQ][PKED][PQR][ASKG][KM][VTI][RPM][KSP][VF][DRKH][ED][LI]R[QK][RLK][LM]R[MI][RQ][GA][LIF]R[CG][HSN][VLP][VIM]Y[CT][RQ][ASND][GAS][ST][RK]

## Sheet: Table S2 
Supplementary Table S2. SPS protein sequences of other plants species used in phylogenetic tree construction
Taxon	Sequence name	Accession number	Protein sequences	Protein length
Arachis hypogaea	AhSPS1	XM_025774648	MAGNDWLNSYLEAILDVGPGLEDAKSSLLLRERGRFSPTRYFVEEVIGFDETDLYRSWVRASSTRSPQERNTRLENMCWRIWNLARQKKQLESETAQRVNKRRLERERGRREATADMSEDLSEGEKGDPVSDISTHGGESNKARLPRISSADAMEAWANSQKGKKLYIVLISIHGLIRGENMELGRDSDTGGQVKYVVELARTLGSMPGVYRVDLLTRQVSAPDVDSSYGEPTEMLSPRNNNDLEDEMGESSGSYIIRIPFGPRDKYIPKENLWPYIPEFVDGALNHIIQMSKSLGEQIGSGHAVWPVAIHGHYADAGDSTALLSGALNVPMLFTGHSLGRDKLEQLLKQGRLSRDEINSTYKIMRRIEAEELSLDSSEIVITSTRQEIEEQWRLYDGF…	1057
	AhSPS2	XM_025789779	MAGNEWINGYLEAILSTGASNIEEQKPAPVTLKDGGHFNPTKYFVEEVVASVDESDLYRTWIKVVATRNTRERSSRLENMCWRIWHLTRKKKQLEWEEGQRQTQRRLEREQGRRDAAEDMSEDLSEIEKGDILMEMVQSNETSKKTFQRQVSNLEVWSDDKKEKKLYIVLISLHGLVRGENMELGRDSDTGGQIKYVVELARALAKMPGVYRVDLFTRQISSPEIDWSYGEPTEMLTAGQDDDDCVGESSGAYIIRIPFGPREKYLRKELLWPYIREFVDGALAHILNMSKVLSEQIGGGQPVWPYVIHGHYADAGDSAALLSGALNVPMVLTGHSLGRNKLEQLLKHRQSMEDINSTYKMMRRIEAEELSLDAAELVITSTKQEIEEQWGLYDGFDVK…	1054
Arabidopsis thaliana	AtSPS1F	NM_122035	MAGNDWVNSYLEAILDVGQGLDDARSSPSLLLRERGRFTPSRYFVEEVITGYDETDLHRSWVKAVATRSPQERNTRLENMCWRIWNLARQKKQHEEKEAQRLAKRRLEREKGRREATADMSEEFSEGEKGDIISDISTHGESTKPRLPRINSAESMELWASQQKGNKLYLVLISLHGLIRGENMELGRDSDTGGQVKYVVELARALGSMPGVYRVDLLTRQVSSPDVDYSYGEPTEMLTPRDSEDFSDEMGESSGAYIVRIPFGPKDKYIPKELLWPHIPEFVDGAMSHIMQMSNVLGEQVGVGKPIWPSAIHGHYADAGDATALLSGALNVPMLLTGHSLGRDKLEQLLRQGRLSKEEINSTYKIMRRIEGEELSLDVSEMVITSTRQEIDEQWRLYD…	1043
	AtSPS2F	NM_121149	MVGNDWVNSYLEAILAAEPGIANSKPPGTGDSKSSLLLRERGHFSPTRYFVEEVITGFDETDLHRSWVQAAATRSPQERNTRLENLCWRIWNLARQKKQVEGKNAKREAKREREREKARREVTAEMSEDFSEGEKADLPGEIPTPSDNNTKGRMSRISSVDVFENWFAQHKEKKLYIVLISLHGLIRGENMELGRDSDTGGQVKYVVELARALGSMPGVYRVDLLTRQVTAPDVDSSYSEPSEMLNPIDTDIEQENGESSGAYIIRIPFGPKDKYVPKELLWPHIPEFVDRALSHIMQISKVLGEQIGGGQQVWPVSIHGHYADAGDSTALLSGALNVPMVFTGHSLGRDKLEQLLKQGRPKEEINSNYKIWRRIEAEELCLDASEIVITSTRQEVDEQ…	1047
	AtSPS3F	NM_100370	MAGNEWINGYLEAILDSQAQGIEETQQKPQASVNLREGDGQYFNPTKYFVEEVVTGVDETDLHRTWLKVVATRNSRERNSRLENMCWRIWHLTRKKKQLEWEDSQRIANRRLEREQGRRDATEDLSEDLSEGEKGDGLGEIVQPETPRRQLQRNLSNLEIWSDDKKENRLYVVLISLHGLVRGENMELGSDSDTGGQVKYVVELARALARMPGVYRVDLFTRQICSSEVDWSYAEPTEMLTTAEDCDGDETGESSGAYIIRIPFGPRDKYLNKEILWPFVQEFVDGALAHILNMSKVLGEQIGKGKPVWPYVIHGHYADAGDSAALLSGALNVPMVLTGHSLGRNKLEQLLKQGRQSKEDINSTYKIKRRIEAEELSLDAAELVITSTRQEIDEQWGLY…	1062
	AtSPS4F	NM_117080	MARNDWINSYLEAILDVGTSKKKRFESNSKIVQKLGDINSKDHQEKVFGDMNGKDHQEKVFSPIKYFVEEVVNSFDESDLYKTWIKVIATRNTRERSNRLENICWRIWHLARKKKQIVWDDGVRLSKRRIEREQGRNDAEEDLLSELSEGEKDKNDGEKEKSEVVTTLEPPRDHMPRIRSEMQIWSEDDKSSRNLYIVLISMHGLVRGENMELGRDSDTGGQVKYVVELARALANTEGVHRVDLLTRQISSPEVDYSYGEPVEMLSCPPEGSDSCGSYIIRIPCGSRDKYIPKESLWPHIPEFVDGALNHIVSIARSLGEQVNGGKPIWPYVIHGHYADAGEVAAHLAGALNVPMVLTGHSLGRNKFEQLLQQGRITREDIDRTYKIMRRIEAEEQSLD…	1050
Beta vulgaris	BvSPS1	NM_001303068	MAGNDWINSYLEAILDVGPGLDDAKSSLLLRERGRFSPTRYFVEEVITGFDETDLHRSWVRAQATRSPQERNTRLENMCWRIWNLARQKKQLENEEAQRKTKRRMELERGRREATADMSEDLSEGEKDISAHGDSTRPRLPRINSLDAMETWISQQKEKKLYLVLISLHGLIRGENMELGRDSDTGGQVKYVVELARALGSMPGVYRVDLLTRQVSSPDVDWSYGEPTEMLNPRDSNGFDDDDDEMGESSGAYIVRIPFGPRDKYIAKEELWPYIPEFVDGALNHIVQMSKVLGEQIGSGETVWPVAIHGHYADAGDSAALLSGGLNVPMLLTGHSLGRDKLEQLLKQGRMSKDDINNTYKIMRRIEAEELSLDASEIVITSTRQEIEEQWHLYDGFDP…	1045
Brachypodium distachyon	BdSPS1	XM_003564887	MAGNEWINGYLEAILDSGGAAAGGGAGGGDPKSAVAGAGASSASPRGPHMNFSPTHYFVEEVVKGVDESDLHRTWIKVVATRNARERSTRLENMCWRIWHLARKKKQLELEGIQRMSARQKEQEQVRREATEDLAEDLSEGEKGDTVGELASYGTPKKKFQRNFSDLTVWSDDNKEKKLYIVLISVHGLVRGENMELGSDSDTGGQVKYVVELARALSLMPGVYRVDLFTRQVSSPDVDWSYGEPTEMLCSGSTDAEGGESAGAYIVRIPCGPRDKYIKKEALWPYLQEFVDGALAHILNMSRALGEQVGRGKPVLPYVIHGHYADAGDVASLLSGALNVPMVLTGHSLGRNKLEQIMKQGRMSKEEIDSTYKIMRRIEGEELALDAAELVITSTRQEI…	1078
	BdSPS2	XM_003570786	MVGNDNWINSYLDAILDAGKSAIGGDRPSLLLRERGHFSPARYFVEEVITGYDETDLYKTWLRANAMRSPQERNTRLENMTWRIWNLARKKKEFEKEEACRLLKRHPETEKTRTDATADMSEDLFEGEKGEDAGDPSVAYGDSTTGSSPKTSSVDKLYIVLISLHGLVRGENMELGRDSDTGGQVKYVVEFAKALSSSPGVYRVDLLTRQILAPNFDRSYGEPAEMLVSTTFKNSKHEKGENSGGYIIRIPFGPKDKYLAKEHLWPFIQEFVDGALSHIVRMSKTIGEEIGCGHPVWPAVIHGHYASAGIAAALLSGALNLPMAFTGHFLGKDKLEGLLKQGRQSREQINMTYKIMRRIEAEELSLDASEIVIASTRQEIEEQWNLYDGFEVILARKLR…	964
	BdSPS3	XM_024460338	MCGNDNWINSYLDAILDAGKGSGGGGGGGGGGGGGGELRPSLLLRERGHFSPARYFVEEVITGYDETDLYKTWSRANAMRSPQERNTRLENMTWRIWNLARKKKEFTKCCFIKWCNFKVEEANRLLKRRLETEKPRNDATAEMSEDLFEGEKGEDAGDASVAYGDSSTGNTPKISAVDKLYIVLISLHGLVRGENMELGRDSDTSGQVKYVVELAKALSSCPGVYRVDLLTRQILAPNYDRGYGEPSETLVPTSSKNLKHERRENSGAYIIRIPFGPKDKYLAKEHLWPYIQEFVDGALSHIVHMSKIIGEEIGCGHPVWPAVIHGHYASAGVAAALLSGALNVHMVFTGHFLGKDKLEGLLKQGRQTREEINMTYKIMRRIEAEELSLDASEIVIAST…	1003
	BdSPS4	XM_003573633	MVGNDWINSYLEAILDAGGAAGDISAASVAGGGDGPGAGGADGEKRDKSSLMLRERGRFNPARYFVEEVISGFDETDLYKTWVRTSAMRSPQERNTRLENMSWRIWNLARKKKQIEGEEASRSSKKRLEREKARRDAAADLSEDLSEGEKGENIHESSIHDESTRGRMPRIGSTDAIEVWANQHKDKKLYIVLISIHGLIRGENMELGRDSDTGGQVKYVVELARALGETPGVYRVDLLTRQISAPDVDWSYGEPTEMLSPRNSENLGDDMGESSGAYIVRIPFGPRDKYIPKEHLWPHIQEFVDGALVHIMQMSKVLGEQVGSGQPVWPVVIHGHYADAGDSAALLSGALNVPMVFTGHSLGRDKLEQLLKQGRQTRDEVDATYKIMRRIEAEELCLD…	1064
	BdSPS5	XM_003577628	MAAGNEWINGYLEAILDAGSKLRGGGQQRGAVSSLPRLEPAPALGLAAEESGAGAGAAYSPTRYFVEEVVRSFDDQALHKTWTKVVAMRNSQERNNRLENLCWRIWNVARQKKQVEWDYSREVARRKLEQELGSREAAEELSEGEKEKDTTSKPDSGAAHPSSETAAPAADQPRSRLARINSDVRLVSDEEEEQSRNRNLYIVLISIHGLVRGENMELGRDSDTGGQVKYVVELARALAATAGVRRVDLLTRQISCPDVDWTYGEPVEMLARLSSCDGDEDGGGESGAYIVRLPCGPRDQYIPKESLWPHIPEFVDRALTHITDVARSLGEQLHAPSDDPAAPPPAPAWPYVIHGHYADAAEVAASLATVLNVPMVMTGHSLGRNKLEQLLKLGRSPRD…	1080
Cajanus cajan	CcSPS1	KQ483606	MAGNDWLNSYLEAILDVGPGLDDAKSSLLLRERGRFSPTRYFVEEVIGFDETDLYRSWVRASSTRSPQERNTRLENMCWRIWNLARQKKQLESETAQRINKRRLERERGRREATADMSEDLSEGEKGDPPSDVSAHGGDAANRARLPRISSADAMETWANSQKGKKLYIVLISLHGLIRGENMELGRDSDTGGQVKYVVELARALGSMPGVYRVDLLTRQVSAPDVDWSYGEPTEMLTPRDADHFGDDMGESSGSYIIRIPFGPKDKYIPKELLWPYIPEFVDGALNHIIQMSKSLGEQIGSGHAIWPVAIHGHYADAGDSAALLSGALNVPMLFTGHSLGRDKLEQLLKQGRLSKDEINATYKIMRRIEAEELALDGSEIVITSTRQEIEEQWRLYDG…	1037
	CcSPS2	CM003604	MAGNEWINGYLEAILSTGAGTVDERKTVTPKESGHFSPTKYFVEEVVTSVDESDLHRTWIKVVATRNTRERSSRLENMCWRIWHLARKKKQLEGEELQRLANRRWEREQGRRDATEDMSEDLSEGEKGDGIGEMPIETPKKNLHKQISNLEVWSDDKKEKRLYIVLLSLHGLVRGENMELGRDSDTGGQIKYVVELARALAKMPGVYRVDLFTRQISSPEIDWSYGEPTEMLTAGTDDDDNNIGESSGAYIIRIPFGPRDKYLQKELLWPHIQEFVDGALAHILNMSKVLGEQVGGGQPVWPHVIHGHYADAGDSAALLSGALNVPMVLTGHSLGRNKLEQLLKQGRQSKEDINSTYKIMRRIEAEELSLDAAELVITSTKQEIEEQWGLYDGFDVKLE…	1061
Camellia sinensis	CsSPS1	KF696388	MAGNDWINSYLEAILDVGPGLDDAKSSLLLRERGRFSPTRYFVEQVITGFDETDLYRSWVRAAATRSPQERNTRLENMCWRIWNLARQKKQLEGEEVQRMAKRRLERERGRKEATADMSEDLSEGEKGDTASDLSAHGDNTRGRLRRISSVETMEAWASQQKGKKLYIVLISLHGLIRGENMELGRDSDTGGQVKYVVELARALGSMPGVYRVDLLTRQVSSPEVDWSYGEPTEMLPPRYSDGLMNEMGESSGSYIIRIPFGPREKYIPKESLWPHIPEFVDGALNHIIQMSKVLGEQIGGGQPVWPVAIHGHYADAGDAAALLSGALNVPMLFTGHSLGRDKLEQLLRQGRLSKDEINTTYKIMRRIEAEELSLDASEIVITSTRQEIAEQWRLYDGF…	1051
Coffea canephora	CocSPS	DQ834321	MAGNDWINSYLEAILDVGPGIDDAKSSLLLRERGRFSPTRYFVEEVITGFDETDLHRSWARAQATRSPQERNTRLENLCWRIWNLARQKKQLEGEQAQRMAKRRLERERGRREAVADMSEDLSEGEEGDTVGDFLAHGESNRGRLPRISSVETMEAWASQQKEKKWYIVLISLHGLIRGENMELGRDSDTGGQVKYVVELARALGSMPGVYRVDLLTRQVSSLEVDWSYGEPTEMLPPRNSEGLNEMGESSGAYIIRIPFGPRDKYIPKELLWPYLSEFVDGALSHIIQMSKVLGEQVGGGHPVWPVAIHGHYADAGDSAALLSGALNVPMLFTGHSLGRDKLEQLLRQGRLSRDEINSTYKIMRRIEAEEISLDASETVITSTRQEIEEQWRLYDGFD…	1049
Cucumis melo	CmSPS1	XM_008445712	MVKRRVITTVELLARSLGKKKENKTTSNFESHHLFLLSIHQNLSKKILTSHPQDFTHFQAYKSSSSSSCLFTFFSFFFSFKSCNNSLHRRYESKNVMAGNDWINSYLEAILDVGPGIDEAKSAKQSSSLLLRERGHFSPTRYFVEEVITGFDESDLYRSWVKAAATRSPQERNTRLENMCWRIWNLARQKKQLEGEEAQRMAKRRLEREKGRREATADMSEDLSEGEKGDIVNDVSVHGDNAKTRLPRINSVDAMEVWASQQKGKKLYIVLVSIHGLIRGDNMELGRDSDTGGQVKYVVELARALGSMPGVYRVDLLTRQVASPVVDWSYAEPTEMLTPTNSEGLVGEMGESSGAYIIRIPFGPRDKYIPKELLWPHIPEFVDGALSHVIQMSKVLGEQ…	1150
	CmSPS2	XM_008458932	MAGNEWINGYLEAILDTGATAIEEQKPASAAAAANLTDRGHFNPTKYFVEEVVSGVDESDLHRTWLKVVATRNTRERSSRLENMCWRIWHLTRKKKQLEWEELQRSTNRRLERERGRMDVTEDMSEDLSEGEKGDAVSEIVQNETPKVEFQRTTSNLEVWSEDKKERKLYIILISLHGLVRGDNMELGRDSDTGGQVKYVVELSRALAQMPGVYRVDLFTRQILSTEVDWSYGEPTEMLTTGIDDGDGDVGESSGAYIIRIPFGPRDKYLRKELLWPHIQEFVDGALAHVLNMSKALGEQIGGGQPVWPYVIHGHYADAGDSAALLSGALNVPMVLTGHSLGRNKLEQLLKQGRQSKEDINSNYKIMRRIEAEELSLDAAELVITSTRQEIDEQWGLYD…	1062
	CmSPS4	XM_008442974	MAGGNEWLHGYLEAILDVGSNNRSKKQEGKNRIARFEDKQKKGKLFCPTKYFVEEVVYSFDESDLYKTWTKVIATRNSRDRNNRLENMCWRIWHLARKKKRIAWNDEQKLTNRRLEREQGRSDASDDLSGSSEGEKEQGDTNISESIKDSPNTNSDIQVWSDDEKSRNLYIVLISIHGLVRGENMELGRDSDTGGQVKYVVELARALANTKGVHRVDLLTRQISSPEVDYSYGEPVEMLSCPSDGTGSCGAYIIRIPCGPCDKYIQKESLWPYIPEFVDGALNHIANMARALGEQVAGGNPIWPYVIHGHYADAGEVAAHLSGALNVPMVLTGHSLGRNKFEQLLKQGRLSREDINATYNILRRIEAEELGLDAAEMVVTSTRQEIEEQWGLYDGFDLK…	1028
Cucumis sativus	CusSPS1	NM_001305755	MAGNDWINSYLEAILDVGPGIDEAKSAKQSSSLLLRERGHFSPTRYFVEEVITGFDESDLYRSWVKAAATRSPQEWNTRLENMCWRIWNLARQKKQLEGEEALRMAKRRLERERGRREATADMSEDLSEGEKGDVVNDVSVHGDVSVHGDNAKTRLPRISSVDAMEVWASQQKGKKLYIVLVSIHGLIRGDNMELGRDSDTGGQVKYVVELARALGSMPGVYRVDLLTRQVASPDVDWSYAEPTEMLTPTNSEGLVGEMGESSGAYIIRIPFGPRDKYIPKELFWPHIPEFVDGALSHVIQMSKVLGEQIGVGHPVWPVAIHGHYADAGDSAALLSGALNVPMLFTGHSLGRDKLEQLLKQGRLSRDEINSTYKIMRRIEAEELALDASEIIITSTRQE…	1061
	CusSPS2	NM_001305731	MAGNEWISGYLEAILDTGATAIEEQKPASAAAAANLTDRGHFNPTKYFVEEVVSGVDESDLHRTWLKVVATRNTRERSSRLENMCWRIWHLTRKKKQLEWEELQRSTNRRLERERGRMDVTEDMSEDLSEGEKGDTVSEIVQNETPKESFQRTSSNLEVWSEDKKERKLYIILISLHGLVRGDNMELGRDSDTGGQVKYVVELSRALAQMPGVYRVDLFTRQILSTEVDWSYGEPTEMLTTGIDDGDGDVGESSGAYIIRIPFGPRDKYLRKELLWPHIQEFVDGALAHVLNMSKALGEQIGGGQPVWPYVIHGHYADAGDSAALLSGALNVPMVLTGHSLGRNKLEQLLKQGRQSKEDINSNYKIMRRIEAEELSLDAAELVITSTRQEIDEQWGLYD…	1067
	CusSPS4	NM_001305691	MAGGNEWLHGYLEAILDVGSNNRSKKQGGKHRIARFDQDKQKKGKLFCPTKYFVEEVVYSFDESDLYKTWTKVIATRNTRDRNNRLENMCWRIWHLARKKKRIAWNDEQKLTTRRLEREQGRSDASDDLSGSSEGEKEQGDTNISESIKDSPNTNSDIQVWSDDEKSRNLYIVLISIHGLVRGENMELGRDSDTGGQVKYVVELARALANTKGVHRVDLLTRQISSPEVDYSYGEPVEMLSCPSDGTGSCGAYIIRIPCGPCDKYIPKESLWPYIPEFVDGALNHIANMARALGEQVAGGNPIWPYVIHGHYADAGEVAAHLSGALNVPMVLTGHSLGRNKFEQLLKQGRLSREDINATYNILRRIEAEELGLDAAEMVVTSTRQEIEEQWGLYDGFDL…	1029
Dendrobium officinale	DoSPS	KU169128	MAGNEWINGYLEAILNSGGAAVAEEQRPVAAAAEAEVGVRGAHFNPTRYFVEEVVTGVDETDIYRTWIKVVATRNARERSSRLENMCWRIWHLARKQKQIEWEDLQRLTKRRWEREQGRREATEEMSEELSEGEKGDTVGEILHFDTPKKKLQSNVSDLQIWSEESKEKKLYLVLISLHGLVRGENMELGCDSDTGGQVKYVVELAKALSMIPGVYRVDLFTRQIAAPEVDWSYGEPTEMLTTGSSDEEGNELGESAGAYIIRIPFGPRDKYLRKELLWPYIQEFVDGALAHIINMSRVLGEQVGGGQPVWPYVIHGHYADAGDSAALLSGALNVPMVLTGHSLGRNKLDQLLKQGRQSKDDINATYKIMRRIEAEELSLDAAELVITSTKQEIEEQWG…	1078
Gossypium hirsutum	GhSPS	JQ043231	MAGNDWINSYLEAILDVGPGIDDAKSSLLLRERGNFSPTRYFVEEVITGFDETDLHRSWVRAAATRGPKERNTRLENMCWRIWNLARTKKKLEVEEAQRKANRRLEHERGRREATADMSEDLSEGEKGDLVGDGSARGDRISRRMPRINSVDIMENLANQLKEKKFYIVLILIRGESMELGRDSDTGGQVKYVVELARALGTMPGVYRVDLLTRQVSAPDVDWTYAEPTEMLSPRTTENSMQELGESSGAYIIRIPFGPKDKYIPKEMIWPHIPEFVDCALSHIRQMSKVLGEQIGGGEPVWPVAIHGHYADAGDSAALLSGALNVPMLFTGHSLGRDKLEQLLKQGRQSREEINTTYKIMRRIEAEELSLDASEVVITSTRQEIEEQWRLYDGFDPIL…	1028
Hevea brasiliensis	HbSPS1	XM_021806078	MAGNDWINSYLEAILDVGPGLDDAKSSLLLRERGRFSPTRYFVEEVITGFDETDLHRSWVKAQATRSPQERNTRLENMCWRIWNLARQKKQLEGELAQRNAKRHLERERGRREATADMSEDLSEGEKGDAVGDVSSHGDSNRGRLPRINSVDAMEAWASQQKGKKLYIVLISLHGLIRGENMELGRDSDTGGQVKYVVELARALGSMPGVYRVDLLTRQLSAPDVDWSYGEPTEMLTLRNSEDSEDEMGESSGAYIVRIPFGTKDKYIPKENLWPYIPEFVDGALNHIIQMSKVLGEQIGGGKPIWPVAIHGHYADAGDSAALLSGSLNVPMLFTGHSLGRDKLEQLLKQGRLSRDEINSTYKIMRRIEAEEFSLDSSEIVITSTRQEIDEQWRLYDGF…	1056
	HbSPS3	XM_021785795	MAGNEWINGYLEAILHSGPGAIEEHKPTPPLNLSERGHFNPTKYFVEEVVTGVDETDLHRTWIKVVATRNTRERSSRLENMCWRIWHLTRKKKQLEWEGQQRLANRRWEREQGRRDATEDMSEDLSEGERGDNVGELLQSETPRKRFQRNFSNLEVWSDDKNEKKLYIVLISLHGLVRGENMELGRDSDTGGQVKYVVELARALARMPGVYRVDLFTRQISSPEVDWSYGEPTEMLTSGPEDADGNEVGESSGAYIIRIPFGPRDKYLRKELLWPYIQEFVDGALAHILNMSKVLGEQIGGEGPVWPYVIHGHYADAGDSAALLSGALNVPMVLTGHSLGRNKLEQLLKQGRQSKEDINSTYKIMRRIEGEELSLDAAELVITSTKQEIEEQWGLYDGF…	1067
	HbSPS4	XM_021799916	MAGNDWINGYLEAILDVGSSLRKRNDGKLKIARFEESKEKEDKSFSPTKYFVEEVINSFDESDLHRTWVKVIATRNTRERSNRLENMCWRIWHLARKKKKIAWDDAQRLARRRLEREQGRNDAADDLSELSEGEKEKGDSNPSEPVRDFTRINSEMQIWSDEEKPRRLYIVLISIHGLVRGENMELGRDSDTGGQVKYVVELARALANTKGVYRVDLLTRQISSPDVDSSYGEPIEMLSCPPDGSGSCGAYIVRIPCGPRDKYIPKESLWPYIPEFVDGALSHIVNMARALGEQVNGGKPTWPYVIHGHYADAGEVASHLSGALNVPMVLTGHSLGRNKFEQLLKQGRLSREDINATYKIMRRIEAEELGLDASEMVVTSTKQEIEEQWGLYDGFDLKL…	1022
Ipomoea batatas	IbSPS	AF439861	MAGNDWINSYLEAILDVGPGIDDAKSSLLLRERGRFSPTRYFVEEVITGFDETDLHRSWVRAQATRSPQERNTRLENMCWRIWNLARQKKQLEGEQAQRLAKRRQERERGRREAVADMSEDLSEGEKGDAISDISAHGESIKGRLPRISSVETMESWANQQKGKKLYIVLISLHGLIRGENMELGRDSDTGGQVKYVVELARALGSMPGVYRVDLLTRQVSSPEVDWSYGEPTEMLTPINSEGLMTEMGESSGAYIIRIPFGPRDKYIPKEDLWPYIPEFVDGALNHILHVSKVLGGQIGSGRDVWPVAIHGHYADAGDSAALLSGALNVPMLFTGHSLGRDKLEQLLRQGRLSKDEINSTYKIMRRIEAEELSLDASEIVITSTRQEIDEQWRLYDGF…	1048
Jatropha curcas	JcSPS1	XM_012225788	MAGNDWINSYLEAILDVGPGLDDAKSSLLLRERGRFSPTRYFVEEVITGFDETDLHRSWVKAQATRSPQERNTRLENMCWRIWNLARQKKQLEGELAQRHAKRRLERERGRREATADMSEDLSEGEKGDAISDISAHGDSNRGRLPRINSADAMEAWASQQKGKKLYIVLISLHGLIRGENMELGRDSDTGGQVKYVVELARALGSMPGVYRVDLLTRQVSAPDVDWSYGEPTEMLTLRNSEDSEDEMGESSGAYIVRIPFGPKDKYIPKELLWPHIPEFVDGALNHIIQMSKVLGEQIAGGKPIWPVAIHGHYADAGDSAALLSGALNVPMLFTGHSLGRDKLEQLLKQGRLSRDEINSTYKIMRRIEAEEFSLDSSEIVITSTRQEIDEQWRLYDGF…	1056
	JcSPS3	XM_012215718	MAGNEWINGYLEAILDSGAGAIEEQKPTPAVNPGEQGHFNPTKYFVEEVVTGVDETDLHRTWIKVVATRNTRERSSRLENMCWRIWHLTRKKKQLEWEGQQRLASRRLEREQGRRDVTEDMSEDLSEGEKGDIVAELLPHETTVKKFQRNFSNLEIWSDDKKENKLYIVLISLHGLVRGENMELGRDSDTGGQVKYVVELARALARMPGVYRVDLFTRQISCPEVDWSYGEPTEMLTAGPEDDGEAGESSGAYIVRIPFGPRDKYLRKELLWPYVQEFVDGALAHILNMSKVLGEQIGEGGPIWPYVIHGHYADAGDSAALLSGALNVPMVLTGHSLGRNKLEQLLKQGRQSKEDINSTYKIMRRIEGEELALDAAELVITSTKQEIEEQWGLYDGFDV…	1065
	JcSPS4	XM_012224316	MAGNDWINGYLEAILDVGSSLRKRNDGKVKIAKFEESKEKEDKLFNPTKYFVEEVVNSFDESDLHRTWVKVIATRNTRERSNRLENMCWRIWHLARKKKQIAWDDAQRLARRQLEREQGRDDAEDDLSELSEGEKEKGEPVEHISRINSDIKIWSYDEKPRQLYIVLISIHGLVRGENMELGRDSDTGGQVKYVVELARALANTKGVYRVDLLTRQITSPEVNFSYGDPIEMLSCPPDGSGSSGAYIIRIPCGPREKYIPKESLWPHIPEFVDGALSHIVNMARAIGEEVNGGKPTWPYVIHGHYADAGEVASHLSGALNVPMVLTGHSLGRNKFEQLLKQGRLSRKDINATYKIMRRIEAEELGLDAAEMVVTSTKQEIEEQWGLYDGFDLKLERKLR…	1016
Litchi chinensis	LcSPS1	JQ773416	MAGNDWINSYLEAILDVGPGLDDAKSSLLLRERGRFSPTRYFVEEVITGFDETDLHRSWIRAQATRSPQERNTRLENMCWRIWNLARQKKQLEGEAVQRMAKRRQERERARREATADMSEDLSEGEKGDTVSDLSAHGDHTRARLPRINSVDVMETWVSQQKGKKLYIVLIRQELNFSYLVFLHGLIRGENMELGRDSDTGGQVKYVVELARALGSMPGVYRVDLLTRQVSAPDVDWSYGEPTEMLTPRNSEDCMDEMGESSGAYIIRIPFGPKDKYIPKELLWPHIPEFVDGAFNHIIQMSSVLGEQVGGGKPVWPIAIHGHYADAGDAAALLSGALNVPMLFTGHSLGRDKLEQLLKQGRLSRDEINKTYKIMRRIEAEELSLDASEIVITSTRQEI…	1045
	LcSPS2	MG832657	MAGNDWVNSYLEAILDVDPGIDNTKSSLLLRERGHFSPTRYFVEQVITGFDETDLHRSWVRAAATRSPQERNTRLENMCWRIWNLARKKKQLEAEEAHRFTKRRLERERGRREATADMSEDLSEGEKGDMPGDLSAHGGDSTRGRMPRISSVDVMDNWVNQYKGKKLYIVLISLHGLIRGENMELGRDSDTGGQVKYVVELARALGTMPGVYRVDLLTRQVSAPDVDWSYAEPTEMLNLRSTYNSNQELGESSGAYIIRIPFGPKNKYIPKEQLWPHIPEFVDAALSHIIQMSKVLGEQIGGGQLVWPVAIHGHYADAGDSAALLSGALNVPMVLTGHSLGRDKLEQLLKQGRQSREEINSAYKIMRRIEAEELSLDASEIVITSTRQEIEEQWRLYDG…	1051
	LcSPS3	MG832658	MAGNEWINGYLEAILDSGAGAAAIEDQKPTPVNLTTDRGHFNPTKYFVEEVVTGVDETDLYRTWIKVVATRNIRERSSRLENMCWRIWHLTRKKKQLEWEEVQRLANRRWEREQGRRDVTEDMSEDLSEGEKGDALAELVQCETPRKSFQRQHSNLEVWSDDKKEKKLYIVLISLHGLVRGDNMELGRDSDTGGQVKYVVELSRALARMPGVYRVDLFTRQVSSPEVDWSYGEPTEMLTSGAEDADGNEVGESSGAYVIRIPFGPRDKYLRKELLWPYIQEFVDGALAHILNMSKVLGEQIGRGHPVWPYVIHGHYADAGDSAALLSGALNVPMVLTGHSLGRNKLEQLLKQGRQSTEDINSTYKIMRRIEAEELSLDAAELVITSTKQEIEEQWGLYD…	1069
	LcSPS4	MG832659	MAGNEWINGYLEAILDVGSSTRKKFDGKLKLSKFEESKATKEKGKLFSPTKYFVEEVINSVDESDLHRTWVKVIATRNSRERSNRLENMCWRIWHLTRKKRQIAWEDAQRLAKRRLEREQGRNDAAEDLSELSEGEKEKGDTNVSESVKDIPRINSDMQIWSDDHNSGSLYIVLISLHGLVRGENMELGRDSDTGGQVKYVVELARALANTKGVYRVDLLTRQIASPEVDYSYGEPIEMLSCPSDGSDSCGAYIIRIPCGPRHKYIPKESLWPHIPEFVDGALSHIVNMARVLGEQVNGGKPTWPYVIHGHYADAGEVAAHLSGALNVPMVLTGHSLGRNKFEQLLKQGRLSKEDINATYKIMRRIEAEELGLDSAEMVVTSTRQEIEEQWGLYDGFDI…	1023
Lolium perenne	LpSPS	AB232784	MAGNDWINSYLEAILDAGGAAGDLSAAAGAGGGDGAGPGAEEKRDKSSLMLRERGRFSPARYFVEEVISGFDETDLYKTWVRTAAMRSPQERNTRLENMSWRIWNLARKKKQIEGEEASRLSKQHLEREKARRYAAADMSEDLSEGEKVENINESSIHDESTRRRMPRIGSTDAIEAWASQHKDKKLYIVLISIHGLIRGDNMELGRDSDTGGQVKYVVELARALGSTPGVYRVDLLTRQISAPDVDWSYGEPTEMLSPRNSENFGHEMGESSGAYIVRIPFGPRDKYIPKEHLWPHIQEFVDGALVHIMQMSKVLGEQVGSGQPVWPVVIHGHYADAGDSAALLSGALNVPMVFTGHSLGRDKLEQLLKQGRQTRDEINATYKIMRRIEAEELCLDAS…	1076
Lycium barbarum	LbSPS	KM191308	MAGNEWINGYLEAILSSGASAIEDKTPSSSALNLAFNPTKYFVEEVVTGVDETDLHRTWIKVVATRNTRERSSRLENMCWRIWHLARKKKQLEWEDLQRLTNRRLEREQGRKDVTEDMSEDLSEGEKGDVLGETPTLDSPRKRFQRNFSNLEVWSDSNKEKKLYIILVSLHGLVRGENMELGSDSDTGGQIKYVVELAKALANMPGVYRVDLFTRQIASPEVDWSYGEPTEMLNTGSEDGDDTDLGESSGAYIIRIPFGPRDKYLRKELLWPYIQEFVDGALAHIINMSKALGEQIGGGQPVWPYVIHGHYADAGDSAALLSGALNVPMVLTGHSLGRNKLEQLIKQGRQSKEDINSTYRIMRRIEGEELSLDAAELIITSTKQEIDEQWGLYDGFDVK…	1060
Malus domestica	MdSPS1	NM_001294100	MAGNDWVNSYLEAILDVGPGLDDAKSSLLLRERGRFSPTRYFVEEVITRYDETDLHRSWVRAAATARSPEERNTRLENMCWRIWNLARKKKQIEGEEAQRMARHRLERERGRREATEDMSEDLSEGEKGDTVGDISAHGGDSTRGGRMKRINSTDAVENWTSQQKEQKFYMVLISLHGLIRGENMELGRDSDTGGQVKYVVELARALGSMPGVYRVDLLTRQVAAPDVDWSYGEPTEMLNPLNTENSKEELGESSGAYIVRIPFGPRDKYVPKELLWPHIPEFVDGALTHILQMSKALGEQIGGGQPVWPVAIHGHYADAGDSAALLSGALNVPMVFTGHSLGRDKLEQLLKQGRQSREEINTTYKIMRRIEAEELTLDASEIVITSTRQEIESQWRLY…	1057
	MdSPS2	XM_008382294	MAGNEWINGYLEAILDSGASAIEEQKPVPENLRDRGHFNPTKYFVEEVVTGVDESDLYRTWIKVVATRNTRERGSRLENMCWRIWHLTRKKKQLEVEEHQRLANRRWEREQGRRDATEDMSEDLSEGEKGDGLGEMQLGDTPRKRFQRNISNLEVWSDDKKEKKLYIVLISLHGLVRGENMELGRDSDTGGQVKYVVELSRALARMPGVYRVDLFTRQVSCPDVDWSYGEPTEMLTAGPEDGDGDLGESSGAYIIRIPFGPRDQYLSKEVLWPYIQEFVDGALAHILNMSKVLGEQIGKGQPVWPYVIHGHYADAGDSAALLSGALNVPMVLTGHSLGRNKLEQLLKQGRQSKEDINSTYKIMRRIEAEELSLDAAELVITSTKQESEEQWGLYDGFDV…	1065
	MdSPS4	XM_008383448	MAGNDWLNGYLEAILDAGNNTRKRNDGRQKIAKFEEQVKAEKLFSPTKYFVEEVVNSFDESELHRTWVKVIATRNTRESSNRLENMCWRIWHLARKKKQIAWDDAQRLVKRRLEREQGRNDAEDDLSELSEGEKEKGDMSSAEPSVKDILRTKSDMPVWSDDVNKSRHLYIVLISVHGLVRGENMELGRDSDTGGQVKYVVELARALANTKGVYRVDLLTRQITSPEVDSSYGEPNEMLICPPDGSGSCGAYIVRLPCGPRDKYIPKESLWPHIPEFVDGALGHIVNMARALGEEVNGGKPTWPYVIHGHYADAGDVAAHLSGALNVPMVLTGHSLGRNKFEQLLKQGRLTKEDINATYKIMRRIEGEELGLDSAEMVVTSTRQEIEEQWGLYDGFDLK…	1024
Mangifera indica	MiSPS	AB724402	MAGNDWINSYLEAILDVGPGLDDAKSSLLLRERGRFSPTRYFVEEVITGFDETDLHRSWARAQATRSPQERNTRLENMCWRIWNLARQKKQLEGETAQRMAKRRLERERGRREATADMSEDLSEGEKGDVVGDLSSHGDSNRGRLPRISSVDAMEAFVNQQKGKKLYIVLISLHGLIRGENMELGRDSDTGGQVKYVVELARALGSMPGVYRVDLLTRQVSAPDVDWSYGEPTEMLTPVNSEDFMDEMGESSGAYIIRIPFGPKDKYIPKELLWPYIPEFVDGALNHIIQMSNVLGEQVGGGRPIWPVAIHGHYADAGDSAALLSGALNVPMLFTGHSLGRDKLEQLLKQGRLSRDEINTTYKIMRRIEAEELALDASEIVITSTRQEIEQQWRLYDGF…	1056
Medicago sativa	MsSPS	AY468362	MAGNDWLNSYLEAILDVGPGLDDAKSSLLLRERGRFSPTRYFVEEVIGFDETDLYRSWVRASSSRSPQERNTRLENMCWRIWNLARQKKQLESEAVQRVTKRRLERERGRREATADMSEDLSEGERGDPVSDVSAHGGESTKARLPRISSADAMETWAHSHKGKKLYIVLISIHGLIRGENMELGRDSDTGGQVKYVVELARALGSMPGVYRVDLLTRQVASPDVDWSYGEPTEMLAPRNTDEFGDDMGESSGAYIIRIPFGPRNKYIPKEELWPYIPEFVDGAIGHILQMSKALGEQIGSGHAVWPVAIHGHYADAGDSAALLSGALNVPMLFTGHSLGRDKLEQLLKQGRLSRDEINTTYKIMRRIEAEELALDGSEIVITSTRQEVEEQWRLYDGF…	1058
Nicotiana tabacum	NtSPSB	DQ213015	MAGNEWINGYLEAILSSGASAIEDKTPSSSTTSSHLNLAERANFNPTKYFVEEVVTGVDETDLHRTWIKVVATRNTRERSSRLENMCWRIWHLARKKKQLEWEDVQRSANRRLEREQGRKDVTEDMSEDLSEGEKGDVLGETPTLDSPRKRFQRNFSNLEVWSDSNKEKKLYIILVSLHGLVRGENMELGRDSDTGGQIKYVVELAKALAKMPGVYRVDLFTRQIASTEVDWSYGEPTEMLNTGPEDGDDTDLGESSGAYIIRIPFGPRDKYLRKELLWPYIQEFVDGALAHIINMSKALGEQIGGGQPVWPYVIHGHYADVGDSAALLSCALNVPMVLTGHSLGRNKLEQLIMQAMQSKEDINSTYRIMRRIEGEELSLDAAELVITSTKQEIDEQWG…	1064
	NtSPSC	DQ213014	MAENEWLNGYLEAILDAGTDRNGTQKERKASSIEDRNNLKNTSVRDNNKIEETLRFEKFEIQKEKAEKLFSPTTYFVEEVVNSFDESDLHKTWIKVVATRNSRERNNRLENMCWRIWHLARKKKQIAWDDAQKLVIRRLELEKGRFDALEDLSELSEGEKEKTDVNTSDSHHVISRINSVTQMWPDEDKPRQLYIVLISIHGLVRGENMELGRDSDTGGQVKYVVELARALANMEGVHRVDLLTRQITSPEVDSSYGEPIEMLSCPSHAFGSCGAYIVRIPCGPRDKYIPKESLWPYIPEFVDGALSHIVNMARAIGEQVNAGKAVWPYVIHGHYADAGEVAARLSGTLNVPMVLPGHSLGRNKFEQLLKQGRLTKEDINTTYKIMRRIEGEELGLDAA…	1045
Oncidium hybrid	OhSPS	AY135211	MAGNDWINSYLEAILDAGPSIDASKSSLLLRERGRFSPTKYFVEEVITGFDETDLYKSWLRAAATRSPQERNTRLENMCWRIWNLARKKKQIEGEEAQRLSKRRLERERGRRDATADMSEDLSEGEKGDVVGELSSHGDSSRGRMHRISSIDALDAWASQLKDKNLYIVLISIHGLIRGENMELGRDSDTGGQVKYVVELARALGSMPGVYRVDLLTRQISAPDVDSSYGEPTEMLAPSHSENFHEMGESSGAYIIRIPFGPRDKYIPKELLWPYIQEFVDGALSHIMQMSKILGEQIGWGQPVWPAAIHGHYADAGDSAALLSGALNVPMVFTGHSLGRDKLEQLLKQRRATRDEINATYKINRRIEAEELALDASEIVITSTRQEIDEQWCLYDGFD…	1061
Oryza sativa	OsSPS1	Q0JGK4	MAGNEWINGYLEAILDSGGAAGGGGGGGGGGGGGGGGGGGGGGGGVDPRSPAAGAASPRGPHMNFNPTHYFVEEVVKGVDESDLHRTWIKVVATRNARERSTRLENMCWRIWHLARKKKQLELEGILRISARRKEQEQVRRETSEDLAEDLFEGEKADTVGELAQQDTPMKKKFQRNFSELTVSWSDENKEKKLYIVLISLHGLVRGDNMELGRDSDTGGQVKYVVELARALAMMPGVYRVDLFTRQVSSPEVDWSYGEPTEMLTSGSTDGEGSGESAGAYIVRIPCGPRDKYLRKEALWPYLQEFVDGALAHILNMSKALGEQVSNGKLVLPYVIHGHYADAGDVAALLSGALNVPMVLTGHSLGRNKLEQIMKQGRMSKEEIDSTYKIMRRIEGEEL…	1084
	OsSPS2	B7F7B9.2	MAGNDNWINSYLDAILDAGKAAIGGDRPSLLLRERGHFSPARYFVEEVITGYDETDLYKTWLRANAMRSPQERNTRLENMTWRIWNLARKKKEFEKEEACRLLKRQPEAEKLRTDTNADMSEDLFEGEKGEDAGDPSVAYGDSTTGSSPKTSSIDKLYIVLISLHGLVRGENMELGRDSDTGGQVKYVVELAKALSSSPGVYRVDLLTRQILAPNFDRSYGEPTEMLVSTSFKNSKQEKGENSGAYIIRIPFGPKDKYLAKEHLWPFIQEFVDGALGHIVRMSKTIGEEIGCGHPVWPAVIHGHYASAGIAAALLSGSLNIPMAFTGHFLGKDKLEGLLKQGRHSREQINMTYKIMCRIEAEELSLDASEIVIASTRQEIEEQWNLYDGFEVILARKLR…	963
	OsSPS3	Q67WN8	MYGNDNWINSYLDAILDAGKGAAASASASAVGGGGGAGDRPSLLLRERGHFSPARYFVEEVITGYDETDLYKTWLRANAMRSPQEKNTRLENMTWRIWNLARKKKELEKEEANRLLKRRLETERPRVETTSDMSEDLFEGEKGEDAGDPSVAYGDSTTGNTPRISSVDKLYIVLISLHGLVRGENMELGRDSDTGGQVKYVVELAKALSSCPGVYRVDLFTRQILAPNFDRSYGEPVEPLASTSFKNFKQERGENSGAYIIRIPFGPKDKYLAKEHLWPFIQEFVDGALSHIVKMSRAIGEEISCGHPAWPAVIHGHYASAGVAAALLSGALNVPMVFTGHFLGKDKLEELLKQGRQTREQINMTYKIMCRIEAEELALDASEIVIASTRQEIEEQWNL…	977
	OsSPS4	Q6ZHZ1	MAGNDWINSYLEAILDAGGAAGEISAAAGGGGDGAAATGEKRDKSSLMLRERGRFSPARYFVEEVISGFDETDLYKTWVRTAAMRSPQERNTRLENMSWRIWNLARKKKQIEGEEASRLAKQRLEREKARRYAAADMSEDLSEGEKGENINESSSTHDESTRGRMPRIGSTDAIEAWASQHKDKKLYIVLISIHGLIRGENMELGRDSDTGGQVKYVVELARALGSTPGVYRVDLLTRQISAPDVDWSYGEPTEMLSPRNSENFGHDMGESSGAYIVRIPFGPRDKYIPKEHLWPHIQEFVDGALVHIMQMSKVLGEQVGSGQLVWPVVIHGHYADAGDSAALLSGALNVPMIFTGHSLGRDKLEQLLKQGRQTRDEINTIYKIMRRIEAEELCLDASE…	1066
	OsSPS5	Q53JI9	MVHHYSMSCPDLEAIEQVEWEFSRQLSRRRLEQELGSREAAADLSELSEGEKDGKPDTHPPPAAAAAEAAADDGGGGDHQQQQQQPPPHQLSRFARINSDPRIVSDEEEEVTTDRNLYIVLISIHGLVRGENMELGRDSDTGGQVKYVVELARALAATPGVHRVDLLTRQISCPDVDWTYGEPVEMLTVPAADADDEDGGGGSSGGAYIVRLPCGPRDKYLPKESLWPHIPEFVDRALAHVTNVARALGEQLSPPPPSDGAGAAAQAVWPYVIHGHYADAAEVAALLASALNVPMVMTGHSLGRNKLEQLLKLGRMPRAEIQGTYKIARRIEAEETGLDAADMVVTSTKQEIEEQWGLYDGFDLKVERKLRVRRRRGVSCLGRYMPRMVVIPPGMDFSY…	1014
Phoenix dactylifera	PdSPS1	XM_008797624	MPGNDWINSYLEAILDAGPAIDASKSSLLLRERGSFSPTRYFVEEVITGFDETDLYKTWVRAAAMRSPQERNTRLENMCWRIWNLARKKKQIEGEEALRMSKHRLERERGRKDVTADMSEDLSEGEKGDVVSDLSAHGDSTRGRIPRISSVDAMEAWTNQLKERRLYIVLISIHGLIRGENMELGRDSDTGGQVKYVVELARALGSMPGVYRVDLLTRQISAPDVDWSYGEPTEMLSPRNSENFIHEIGESGGAYIIRIPFGPKDKYIPKELLWPHIQEFVDGALVHIMQMSKVLGEQICGRQPVWPVVIHGHYADAGDSAALLSGALNVPMLFTGHSLGRDKLEQLLKQGRQTREEINATYKIMRRIEAEELALDASEIVITSTRQEIEQQWQLYDGF…	1053
	PdSPS2	XM_008796375	MAGNEWINGYLEAILDSGASAITDEQRGSSPVSVRDTGHFNPTTYFVEEVVTGVDETDLHRTWIKVVATRNSRERSSRLENMCWRIWHLARKKKQLEWEDVQRMANRRWERELGRRDATEDMSEDLSEGEKGDTVGEMVQSETPKKKLQRNISDIQVWSDDNKGKKQYIVLISLHGLVRGENMELGRDSDTGGQVKYVVELARALSMMPGVYRVDLFTRQITSPDVDWSYGEPTEMLSSGQYDADGNDVGESAGAYIIRIPCGPRDKYLRKELLWPHLQEFVDGALAHILNMSRVLGEQIGGGQPAWPYVIHGHYADAGDVAVLLSGALNVPMVLTGHSLGRNKLEQLLKQGRQSKEDINATYKIMRRIEAEELSLDAAELVITSTRQEIDEQWGLYDG…	1084
	PdSPS4	XM_008788236	MAGNEWLNGYLEAILDAGAKRSVGSRQRSHPSALEKEELGNGKEPGYSPTKYFVEEVVDRCDETDLHKTWIKVVATRNSQERSNRLENLCWRIWHLARKKKQIKRDDAQRLAKRREEQRRGSKDAAEDISELSEEEGRQGITEISKDCAVMLRIDSDIKMWEEDGGKSNHLYIVLISLHGLVRGENMELGRDSDTGGQVKYVVELARALAATKGVYRVDLLTRQILAPQVDWTYGEPVEMLTRPSDRDPSVDGDSCGAYIIRLPCGPRDRYLPKESLWPHLAEFVDRALAHVTNVARALSDQIGEDGSAQPAWPYVIHGHYADAGEAAARLSGALGVPMVMTGHSLGRNKLEQLLEQGRLSRENINSTYRIMRRIEAEEAALDATELVVTSTRQENDEQ…	1040
Pyrus pyrifolia	PypSPS	AB334114	MAGNDWVNSYLEAILDVGPGLDDAKSSLLLRERGRFSPTRYFVEEVITRYDETDLHRSWVQAAATARSPEERNTRLENMCWRIWNLARKKKQIEGEEAQRVARHRLERERGRREATEDMSEDLSEGEKGDTVGDISAHGGDSTRGGRMKRINSTDAVENWTSQQKEQKFCIVLISLHGLIRGENMELGRDSDTAGQVKYVVELARALGSMPGVYRVDLLTRQVAAPDVDWSYGEPTEMLNPLNTENSKEELGESSGAYIVRIPFGPRDKYVPKELLWPHIPEFVDGALTHILQMSKALGEQIGGGQPVWPVAIHGHYADAGDSAALLSGALNVPMVFTGHSLGRDKLEQLLKQGRQSREEINTTYKIMRRIEAEELTLDASEIVITSTRQEIDSQWRLY…	1057
Prunus persica	PpSPS1	EF568782	MASNDWINSYLEAILDVGPGLVDDAKSSLLLRERGHFSPTRYFVEEVITGFDETDLHRSWVRAAATRSPQERNTRLENLCWRIWNLARQKKQLEGEEAQRMAKRRIERERGRREATADMSEDLSEGEKGDVVSDISAHGDNSRARLPRINSVDTMEMWISQQKGKKLYIVLISLHGLIRGENMELGRDSDTGGQVKYVVELARALGTTPGVYRVDLLTRQVSSPDVDWSYGEPTEMLTPINADGFAEEMGESSGSYIIRIPFGPKDKYIPKEELWPHIPEFVDGALNHIIQMSKVLGEQIGGGKPVWPVAIHGHYADAGDSAALLSGALNVPMLFTGHSLGRDKLEQLLKQGRLSRDEINTTYKIMRRIEAEELALDSSEIVITSTRQEIEEQWRLYDG…	1057
	PpSPS2	EF568781	MAGNDWVNSYLEAILDVGPGLDDAKSSLLLRERGRFSPTRYFVEEVITRYDETDLHRSWVRAAATARSPEERNTRLENMCWRIWNLARKKKQLEGEEAQRISKWRLERERGRREATEDMSEDLSEGEKGDTVGDLSAHSDSNRGGKMRRISSVDAMENWASQQKDKKFYIVLISLHGLIRGENMELGRDSDTGGQVKYVVELARALGSMPGVYRVDLLTRQVSAPDVDWSYGEPTEMLNPINSENSKDEHGESSGAYIIRIPFGPKDKYIPKENLWPHIPEFVDGALNHIIQMSKALGEQIGAGQPVWPVAIHGHYADAGDSAALLSGALNVPMVFTGHSLGRDKLEQLLKQGRQSREEINTTYKIMRRIEAEELTLDASEIVITSTRQEIESQWRLYD…	1059
Ricinus communis	RcSPS1	XM_025159585	MAGNDWINSYLEAILDVGPGLDDAKSSLLLRERGRFSPTRYFVEQVITGFDETDLHRSWARAQATRSPQERNTRLENMCWRIWNLARQKKQVGFCLIVYNCTCSLHGLIRGENMELGRDSDTGGQVKYVVELARALGSMPGVYRVDLLTRQVSSPDVDWSYGEPTEMLTLRNLENFEDEMGESSGAYIVRIPFGPRDKYVPKELLWPHIPEFVDGALNHIIQMSKVLGEQIGGGKPIWPVAIHGHYADAGDSAALLSGALNVPMLFTGHSLGRDKLEQLLKQGRLSRDEINLTYKIMRRIEAEEFSLDSSEIVITSTRQEIDEQWRLYDGFDPILERKLRARIKRNVSCYGRFMPRMAIIPPGMEFHHIVPQEGDMDGEIEGNEDHPTSPDPPIWTEIM…	989
	RcSPS3	XM_002518009	MAGNEWINGYLEAILDSGAGAIEEQKPVQPVDLKDRGHFNPTKYFVEEVVTGVDETDLHRTWIKVVATRNTRERSSRLENMCWRIWHLTRKKKQLELGELQRLANRRWEREQGRRDATEDMSEDLSEGEKGDGVGELVQSETPRKKFQRNYSNLEVWSDDKKEKKLYIVLISLHGLVRGENMELGRDSDTGGQVKYVVELARALARMPGVYRVDLFTRQISSPEVDWSYGEPTEMLTAGAEDSDGNEVGESSGAYIVRIPFGPRDKYLRKELLWPHIQEFVDGALAHILNMSKVLGEQIGGGGPVWPYVIHGHYADAGDSAALLSGALNVPMVLTGHSLGRNKLEQLLKQGRQSTEDINSTYKIMRRIEGEELSLDAAELVITSTKQEIEEQWGLYDGF…	1064
	RcSPS4	XM_002521698	MAGNDWINGYLEAILDVGNSLRKRNDGKLKIAKYEESKEKEDKSFSPTRYFVEEVINSFDESDLHRTWVKVIATRNTRERSNRLENMCWRIWHLARKKKKIEWDDAQRLAKRRLEREQGRNDAAEDLSELSEGEKEKGDANISEAVKDISRINSDMQIWSDDEKPRRLYIVLISMHGLVRGENMELGRDSDTGGQVKYVVELAQALANTKGVFRVDLLTRQITSPEVDCSYGEPIEMLSCPPDGSGSCGAYIVRIPCGPRDRYIPKESLWPYIPEFVDGALGHIVNMARALGEQVNGGKPTWPYVVHGHYADAGEVASHLSGALNVPMVLTGHSLGRNKFEQLVKQGRLSREDINTTYKILRRIEAEELGLDTAEMVVTSTKQEIEEQWGLYDGFDLKL…	1021
Saccharum officinarum	SofSPS	AB001337	GGGGDPRSPVAGASPTKAASPRGPHMNFNPSHYFVEEVVKGVDESDLHRTWIKVVATRNARERSTRLENMCWRIWHLARKKKQLELEGIQRISARRKEQEQVPREPTEDLPEDLSEGHKGDTLGDFPPVETPKKKFQRNFSSLTVWSDDNKEKKLYIVLISVHGLVRGENMELGRDSDTGGQVKYVVELARAMSMMPGVYRVDLFTRQVSSPDVDWSYGEPTEMLCSGSNDGEGMGESAGAYIVRIPCGPRDKYLKKEALWPYLQEFVDGALAHILNMSKALGEQVGNGRPVLPYVIHGHYADAGDVAALLSGALNVPMVLTGHSLGRNKLEQLLKQGRMSKEEIDSTYKIMRRIEGEELALDASELVITSTRQEIDEQWGLYDGFDVKLEKVLRARAR…	1047
	SofSPSⅡ	EU269038	MAGNDWINSYLEAILDAGGAAGEISAAAGSGGGGDGTAGEKRDKSSLMLRERGRFNPARYFVEEVISGFDETDLYKTWVRTSAMRSPQERNTRLENMSWRIWNLARKKKQIEGEEASRLSKRRMELEKARQYAAADLSEDLSEGEKGETNNEPSIHDESMRTRMPRIGSTDAIETWANQHKDKKLYIVLISIHGLIRGENMELGRDSDTGGQVKYVVELARALGSTPGVYRVDLLTRQISAPDVDWSYGEPTEMLSPISSENFGHDLGESSGAYIVRIPFGPRDKYIPKEHLWPHIQEFVDGALVHIMQMSKVLGEQIGSGQPVWPVVIHGHYADAGDSAALLSGALNVPMVFTGHSLGRDKLEQILKQGRQTRDEINATYKIMRRIEAEELCLDTSEI…	1060
	SofSPSⅢ	EU278618	MAGNDNWINSYLDAILDAGKAAIGGDRPSLLLRERGHFSPARYFVEEVITGYDETDLYKTWLRANAMRSPQERNTRLENMTWRIWNLARKKKEFEKEEACRLSKRQPETEKTRADATADMSEDLFEGEKGEDAGDPSVAYGDSTTGSSPKTSSIDKLYIVLISLHGLVRGENMELGRDSDTGGQVKYVVELAKALSSSPGVYRVDLLTRQILAPNFDRSYGEPAELLVSTSGKNSKQEKGENSGAYIIRIPFGPKDKYLAKEHLWPFIQEFVDGALSHIVRMSKAIGEETGRGHPVWPSVIHGHYASAGIAAALLSGALNLPMAFTGHFLGKDKLEGLLKQGRQTREQINMTYKIMCRIEAEELSLDASEIVIASTRQEIEEQWNLYDGFEVILARKLR…	964
Solanum lycopersicum	SlSPS	NM_001246991	MAGNDWINSYLEAILDVGPGLDDKKSSLLLRERGRFSPTRYFVEEVITGFDETDLHRSWIRAQATRSPQERNTRLENMCWRIWNLARQKKQLEGEQARWMAKRRQERERGRREAVADMSEDLSEGEKGDIVTDMSSHGESTRGRLPRISSVETMEAWVSQQRGKKLYIVLISLHGLIRGENMELGRDSDTGGQVKYVVELARALGSMPGVYRVDLLTRQVSSPEVDWSYGEPTEMLTPISTDGLMSEMGESSGAYIIRIPFGPREKYIPKEQLWPYIPEFVDGALNHIIQMSKVLGEQIGNGHPVWPVAIHGHYADAGDSAALLSGALNVPMLFTGHSLGRDKLEQLLRQGRLSKDEINSTYKIMRRIEAEELTLDASEIVITSTRQEIDEQWRLYDGF…	1054
	SlSPSA2	NM_001279321	MAGNEWINSYLEAILDVGPPINDPKSSLLLRERGRFSPARYFVEEVITGFDETDLHRSWVRASSIRDSQERNTRLENMCWRIWNLTRKKKQLEGEEAQRVAKRHRERERARREATVDMSDLSDGEKVDIVGDLSTHGDSVRGRMSRVSSVDAMANWANQYTEKKLYIVLISLHGLIRGENMDLGRDSDTGGQVKYVVELARALGMMPGVYRVDLLTRQVSAPDVDWTYGEPTEMINLTDSLDAMPEVGESGGAYIIRIPFGPKDKYIPKELLWPHIPEFVDGALGHIVQMSKVLGEQTGSGQPLWPVAIHGHYADAGESAALLSGALNVPMVLTGHSLGRDKLEQLLKQGRQPKEEINATYKIMRRIEAEELSLDVSEMIITSTRQEIEEQWNLYDGFD…	1045
	SlSPSB	NM_001279221	MAGNEWINGYLEAILSSGASAIEDKKPSSTTTSSHLNLAERANFNPTKYFVEEVVTGVDETDLHRTWIKVVATRNTRERSSRLENMCWRIWHLARKKKQLEWEDLQRSANRRLERELGRKDVTEDMSEDLSEGEKGDVLGETPTLDSPRKRFQRNFSNLEVWSDSNKEKKLYIILVSLHGLVRGENMELGRDSDTGGQIKYVVELAKALAKMPGVYRVDLFTRQIASTEVDWSYGEPTEMLNTGPEDGDDTDLGESSGAYIIRIPFGPRDKYLRKELLWPYIQEFVDGALAHIINMSKALGEQIGGGQPVWPYVIHGHYADAGDSAALLSGALNVPMVLTGHSLGRNKLEQLIKQARQSKEDINSTYRIMRRIEGEELSLDAAELVITSTKQEIDEQWG…	1064
	SlSPS4	XM_004250713	MAENEWLNGYLEAILDVGSERNGSRQKKPISSNNFKHNNMEEILRLEIHKEKLFSPTKYFVEEVVNSFDESDLHRTWIKVVATRNCRERNNRLENMCWRIWHLTRKKKQIAWDDAQKLVKRRVELEKGRFDAAEDLSELSEGEKEKGDINTSESHHVISRINSDTQIWSDEDKPSQLYIVLISMHGLVRGENMELGRDSDTGGQVKYVVELARALANMKGVHRVDLLTRQITSPDVDSSYGEPIEMLSCPSDAFGCCGAYIIRIPCGPRDKYIPKESLWPYIPEFVDGALSHIVNMARAIGEQVNAGKAVWPYVIHGHYADAGEVAARLSGTLNVPMVLTGHSLGRNKFEQLLKQGRLTKGEINTTYKIMRRIEAEELGLDTAEMVITSTRQEIDEQWG…	1029
Solanum tuberosum	StSPS	EU684230	MAGNDWINSYLEAILDVGPGLDDKKSSLLLRERGRFSPTRYFVEEVITGFDETDLHRSWIRAQATRSPQERNTRLENMCWRIWNLARQKKQLEGEQAQWMAKRRQERERGRREAVADMSEDLSEGEKGDIVADMSSHGESTRGRLPRISSVETMEAWVSQQRGKKLYIVLISLHGLIRGENMELGRDSDTGGQVKYVVELARALGSMPGVYRVDLLTRQVSSPEVDWSYGEPTEMLTPISTDGLMTEMGESSGAYIIRIPFGPREKYIPKEQLWPYIPEFVDGALNHIIQMSKVLGEQIGSGYPVWPVAIHGHYADAGDSAALLSGALNVPMLFTGHSLGRDKLEQLLRQGRLSKDEINSTYKIMRRIEAEELTLDASEIVITSTRQEIDEQWRLYDGF…	1054
Spinacia oleracea	SpoSPS	L04803	MAGNDWINSYLEAILDVGGQGIDASTGKTSTAPPSLLLRERGHFSPSRYFVEEVISGFDETDLHRSWVRAASTRSPQERNTRLENLCWRIWNLARKKKQIEGEEAQRLAKRHVERERGRREATADMSEDLSEGERGDTVADMLFASESTKGRMRRISSVEMMDNWANTFKEKKLYVVLISLHGLIRGENMELGRDSDTGGQVKYVVELARALGSMPGVYRVDLLTRQVSAPGVDWSYGEPTEMLSSRNSENSTEQLGESSGAYIIRIPFGPKDKYVAKELLWPYIPEFVDGALSHIKQMSKVLGEQIGGGLPVWPASVHGHYADAGDSAALLSGALNVPMVFTGHSLGRDKLDQLLKQGRLSREEVDATYKIMRRIEAEELCLDASEIVITSTRQEIEE…	1056
Triticum aestivum	TaSPS1	AF310160	MAVGNEWINGYLEAILDAGSKLRVQGVSLPPLEPAPALASEESSAAYNPTRYFVEEVVRSFDDQALHKTWTKVVAMRNSQERNNRLENLCWRIWNVARQKKQVERDYSQEVARRKQEQELGSLEAAEDLSELSEGEKETVPKPDGAAAHLSADEQQPQQRTRLARINSEVRLVSDDEDEQSKDRNLYIVLVSIHGLVRGENMELGRDSDTGGQVKYVVELARALAATAGVHRVDLLTRQISCPDVDWTYGEPVEMLERLSSGDDDGDESGGGGAYIVRLPCGPRDQYIPKEELWPHIPEFVDRALSHVTNVARALGEQLQPPPSDAPATALAAPVWPYVIHGHYADAAEVAANLASALNVPMVMTGHSLGRNKLEQLLKLGRMHGPEIQGTYKIARRIE…	1055
	TaSPS2	AF347064	LYKTWVRTSAMRSPQERNTRLENMSWRIWNLARKKKQIEGEEASRSSKKRLEREKARRDAAADLSEDLSDGEKGEHINESSIHAESTRGHMPRIGSTDAIDVWANQHKDKKLYIVLVSIHGLIRGENMELGRDSDTGGQVKYVVELARALGETPGVYRVDLLTRQISAPDVDWSYGEPTEMLSPRNSENLGDDMGESSGAYIVRIPFGPREKYIPKEQLWPHIQEFVDGALVHIMQMSKVLGEQVGNGQPVWPVVIHGHYADAGDSAALLSGALNVPMVFTGHSLGRDKLEQLLKQGRQTRDEVNATYKIMRRIEAEELCLDASEIVITSTRQEIDKQWGLYNGFDVIMERKLRARIKRGVSCYGREMPRMVPIPPGMEFSHIVPHDVDLDSEEANEVG…	998
	TaSPS9	AF534907	MVGNDNWINSYLDAILDAGKSAVGGDRPSLLLRERGHFSPARYFVEEVITGYDETDLYKTWLRANAMRSPQERNTRLENMTWRIWNLARKKKELEKEEACRLLKRHPETEKTRIDATADMSEDLFEGEKGEDAGDPSVAYGDSTTGVSPKTSSVDKLYIVLISLHGLVRGENMELGRDSDTGGQVKYVVEFAKALSSSPGVYRVDLLTRQILAPNFDRSYGEPAEMLVSTTFKNSKQEKGENSGGYIIRIPFGPRDMYLTKERLWPFIQEFVDGALSHIVRMSKTIGEEIGCGHPVWPAVIHGHYASAGIAATLLSGALNLPMAFTGHFLGKDKLEGLLKQGRQSREEINMTYKIMRRIEAEELSLDASEIVIASTRQEIEEQWNLYDGFEVILARKLR…	964
Vicia faba var. minor	VfSPS	Z56278	MAGNDWLNSYLEAILDVGPGLDDAKSSLLLRERGRFSPTRYFVEEVIGFDETDLYRSWVRASSSRSPQERNTRLENMCWRIWNLARQKKQLESEAVQRVNKRRLERERGRREATADMSEDLSEGERGDPVSDVSTHGGGDSVKSRLPRISSADAMETWVNSQKGKKLYIVLISIHGLIRGENMELGRDSDTGGQVKYVVELARALGSMPGVYRVDLLTRQVSSPDVDWSYGEPTEMLAPRNTDEFGDDMGESSGAYIIRIPFGPRNKYIPKEELWPYIPEFVDGAMGHIIQMSKALGEQIGSGHAVWPVAIHGHYADAGDSAALLSGALNVPMIFTGHSLGRDKLEQLLKQGRLSTDEINSTYKIMRRIEAEELALDGTEIVITSTRQEIEEQWRLYNG…	1059
Vitis vinifera	VvSPS1	AY899999	MAGNEWINGYLEAILDAGSSRNGLRVVEDGDEKSNSKNNGSRRRRFVEGKVRIGRLEEKEKEKEEVFNPTKYFVEEVVNSFDESDLHRTWIKVIATRNSRDRSNRLENMCWRIWHLARKKKQIAWDDAQRLTKRRLEREQGRHDAADDLSELSEGEKEKGDPNQIEPVKEQMTRINSDMHIWSDDDKSRHLYIILISIHGLVRGENMELGRDSDTGGQVKYVVELARALANTKGVYRVDLLTRQITSTEVDSSYGEPIEMLSCPSDGGGSCGAYIIRIPCGPRDRYIPKESLWPYIPEFVDGALGHIVNMARALGEQVDAGKPIWPYVIHGHYADAGEVAAHLSGALNVPMVLTGHSLGRNKFEQLLKQGRLSREDINSTYKIMRRIEAEELGLDAAEM…	1043
Zea mays	ZmSPS1	NCVQ01000004	MAGNEWINGYLEAILDSRTSSGGGGGGGGGGGAGSTPTKAASPRGPHMNFNPSHYFVEEVVKGVDESDLHRTWIKVVATRNARERSTRLENMCWRIWHLARKKKQLELEGIQRISARRKEQEQVRREATEDLADDLSEGEKGDTLAELVPVEAAKKKFQRNFSDLTVWSDDNKEKKLYIVLISVHGLVRGENMELGRDSDTGGQVKYVVELARAMSMMPGVYRVDLFTRQVSSPDVDWSYGEPTEMLCSGSNDGEGMGESAGAYIVRIPCGPRDKYLKKEALWPYLQEFVDGALAHILNMSKALGEQVGNGRPVLPYVIHGHYADAGDVAALLSGALNVPMVLTGHSLGRNKLEQILKQGRMSKEEIDSTYKIMRRIEGEELALDASELVITSTRQEID…	1075
	ZmSPS2	CM007649	MAGNEWINGYLEAILDSRTSSGGGGGGGGGDPRSPVAGASPTKGASPRGPHMNFNPSHYFVEEVVKGVDESDLHRTWIKVVATRNARERSTRLENMCWRIWHLARKKKQLELEGIQRISARRKEQEQVRREATEDLADDLSEGEKGDTLAELVPVEAAKKKFQRNFSDLTVWSDDNNEKKLYIVLISVHGLVRGENMELGRDSDTGGQVKYVVELARAMSMMPGVYRVDLFTRQVSSPDVDWSYGEPTEMLCSGSNDGEGMGESAGAYIVRIPCGPRDKYLKKEALWPYLQEFVDGALAHILNMSKALGEQVGNGRPVLPYVIHGHYADAGDVAALLSGALNVPMVLTGHSLGRNKLEQLLKQGRMSKEEIDSTYKIMRRIEGEELALDASELVITSTR…	1079

## Sheet: Table S3
Supplementary Table S3. Sequence information of gene–specific primers used in this study
Primer Name	Primer Sequence (5’ to 3’)	Application
MeSPS1–F	ATGGCTGGCAACGATTGGATT	Gene Cloning
MeSPS1–R	TCCCTTGACACATGCTAATTGC
MeSPS2–F	ATGGCAGCAAATGATTGGATAA	Gene Cloning
MeSPS2–R	TCATTTGAACAATAGAGTCTC
MeSPS3–F	ATGGCCGGAAACGAATGG	Gene Cloning
MeSPS3–R	CATCCCAGTAGCTTTTGATA
MeSPS4–F	ATGGCTGGAAATGATTGGATAAATGGGT	Gene Cloning
MeSPS4–R	CTTGATCCCTAGAGTCTCTAAAGCTGTAG
MeSPS5–F	ATGTCTGAAGACTTATCAGAAGGAG	Gene Cloning
MeSPS5–R	CTAGACCTTGAGAACCCCCAGT
MeSPS1–qF	TGATACGGGTGGTCAGGTT	RT-qPCR
MeSPS1–qR	CTGTGGGCTCACCATAACTC
MeSPS2–qF	ACGGAGTAACAGGCTTGAGA	RT-qPCR
MeSPS2–qR	ATCATTACGCCCTTGCTCTA
MeSPS3–qF	CACTCGCCAAGTTTCCTC	RT-qPCR
MeSPS3–qR	CCTCCAATCTGCTCACCC
MeSPS4–qF	GTGAACGCAGTAACAGGC	RT-qPCR
MeSPS4–qR	TTCGGATAGCTCAGAAAGGT
MeSPS5–qF	ATAATGCGAAGAATAGAGGC	RT-qPCR
MeSPS5–qR	TTCCAGGAGGTATCACAATC
